# Supplementary material for: A high throughput multiplex PCR assay for simultaneous detection of seven aminoglycoside-resistance genes in Enterobacteriaceae
Source: BMC Microbiol. 2013 Mar 14;13:58. doi: 10.1186/1471-2180-13-58 (PMC3637108; doi:10.1186/1471-2180-13-58)
Supplement: Additional file 1 — Minimal inhibitory concentration of antimicrobials and distribution of aminoglycoside resistance genes in 56 clinical isolates. [file 1471-2180-13-58-S1.xls]

## Sheet: Sheet1
Additional file 1 -Minimal inhibitory concentration of antimicrobials and distribution of aminoglycoside resistance genes in 56 clinical isolates
No.	Strains No.	Species	MIC (µg/mL) *			Presence of aminoglycoside resistance genes†
			Gentamicin	Tobramycin	Amikacin	aac(3)-II	aac(6’)-I	aac(6’)-II	ant(3”)-I	aph(3’)-VI	armA	rmtB
1	1020	Klebsiella pneumoniae	≥16	≥16	≥64	＋	－	－	＋	－	＋	＋
2	1024	Escherichia coli	≤4	≤4	≤16	－	－	－	－	－	－	－
3	1033	Escherichia coli	≥16	≥16	≥64	＋	＋	－	－	－	＋	－
4	1037	Klebsiella pneumoniae	≥16	≥16	≥64	＋	－	－	＋	－	＋	－
5	1045	Escherichia coli	≥16	≥16	≥64	＋	－	－	＋	－	＋	＋
6	1046	Escherichia coli	≥16	≥16	≥64	＋	＋	－	＋	－	＋	－
7	1068	Escherichia coli	≥16	≥16	≥64	＋	－	－	＋	－	－	＋
8	1070	Klebsiella pneumoniae	≥16	≥16	≥64	＋	－	－	＋	－	＋	－
9	1071	Escherichia coli	≥16	≥16	≥64	＋	－	－	＋	－	＋	－
10	1075	Escherichia coli	≥16	≥16	≥64	＋	－	－	＋	＋	－	＋
11	1079	Klebsiella pneumoniae	≥16	≥16	≥64	＋	－	－	＋	－	＋	－
12	1086	Klebsiella pneumoniae	≥16	≥16	≥64	＋	－	＋	＋	＋	＋	＋
13	1093	Klebsiella pneumoniae	≥16	≥16	≥64	－	＋	－	＋	－	＋	－
14	1095	Escherichia coli	≥16	≥16	≥64	＋	－	－	＋	－	＋	－
15	1096	Klebsiella pneumoniae	≤4	≤2	≤8	－	－	－	－	－	－	－
16	1097	Escherichia coli	≥16	≥16	≥64	＋	－	－	＋	－	＋	－
17	1099	Escherichia coli	≥16	≥16	≥64	＋	－	－	＋	－	＋	－
18	1101	Klebsiella pneumoniae	≥16	≥16	≥64	＋	＋	＋	－	－	－	＋
19	1102	Klebsiella pneumoniae	≥16	≥16	≥64	＋	－	－	＋	－	＋	－
20	1108	Klebsiella pneumoniae	≤4	≤4	≤16	－	－	－	－	－	－	－
21	1110	Klebsiella pneumoniae	≤4	≤4	≤16	－	－	－	－	－	－	－
22	1121	Klebsiella pneumoniae	≥16	≥16	≥64	－	－	－	＋	－	＋	＋
23	1122	Klebsiella pneumoniae	≥16	≥16	≥64	＋	－	－	＋	－	＋	＋
24	1128	Escherichia coli	≥16	≥16	≥64	＋	－	＋	＋	－	＋	－
25	1129	Klebsiella pneumoniae	≥16	≥16	≥64	－	－	－	＋	－	＋	－
26	1131	Klebsiella pneumoniae	≥16	≥16	≥64	＋	－	－	－	＋	＋	＋
27	1133	Escherichia coli	≥16	≥16	≥64	＋	－	＋	＋	＋	－	＋
28	1135	Klebsiella pneumoniae	≥16	≥16	≥64	＋	－	＋	－	＋	＋	＋
29	1136	Klebsiella pneumoniae	≥16	≥16	≥64	＋	＋	－	＋	＋	＋	－
30	1137	Escherichia coli	≥16	≥16	≥64	＋	＋	－	－	＋	＋	＋
31	1140	Escherichia coli	≥16	≥16	≥64	＋	－	＋	－	－	＋	－
32	1146	Escherichia coli	≥16	≥16	≥64	－	＋	－	＋	－	＋	－
33	1152	Klebsiella pneumoniae	≤4	≤2	≤8	－	－	－	－	－	－	－
34	1154	Klebsiella pneumoniae	≥16	≥16	≥64	＋	－	－	＋	－	＋	－
35	1160	Escherichia coli	≥16	≥16	≥64	＋	＋	－	－	＋	＋	－
36	1161	Klebsiella pneumoniae	≥16	≥16	≥64	＋	－	－	＋	－	＋	－
37	1162	Klebsiella pneumoniae	≥16	≥16	≥64	＋	－	－	＋	－	＋	－
38	1163	Escherichia coli	≥16	≥16	≥64	＋	－	－	＋	－	＋	－
39	1164	Klebsiella pneumoniae	≥16	≥16	≥64	－	－	－	＋	－	＋	－
40	1172	Klebsiella pneumoniae	≥16	≥16	≥64	＋	－	－	＋	＋	－	＋
41	1174	Klebsiella pneumoniae	≥16	≥16	≥64	＋	－	－	＋	－	＋	－
42	1175	Klebsiella pneumoniae	≥16	≥16	32	＋	＋	－	＋	－	＋	－
43	1202	Escherichia coli	≥16	≥16	≥64	＋	－	－	＋	－	＋	－
44	1232	Klebsiella pneumoniae	≥16	≥16	≥64	＋	＋	－	＋	＋	＋	－
45	1248	Klebsiella pneumoniae	≥16	≥16	≥64	＋	－	－	－	＋	＋	－
46	1281	Klebsiella pneumoniae	≥16	≥16	≥64	＋	－	－	＋	－	＋	＋
47	1310	Escherichia coli	≥16	≥16	32	＋	－	－	＋	－	＋	－
48	1313	Klebsiella pneumoniae	≤4	≤2	≤8	－	－	－	－	－	－	－
49	1374	Klebsiella pneumoniae	≥16	≥16	≥64	＋	－	－	＋	＋	＋	－
50	1379	Escherichia coli	≤4	≤4	≤8	－	－	－	－	－	－	－
51	1419	Klebsiella pneumoniae	≥16	≥16	≥64	＋	－	＋	＋	－	＋	－
52	1464	Klebsiella pneumoniae	≥16	≥16	≥64	－	－	＋	＋	－	＋	－
53	1512	Escherichia coli	≤4	≤2	≤8	－	－	－	－	－	－	－
54	10056	Klebsiella pneumoniae	≥16	≥16	16	－	－	＋	＋	－	＋	－
55	10098	Klebsiella pneumoniae	≥16	≥16	≥64	－	＋	－	＋	－	－	＋
56	804043	Klebsiella pneumoniae	≥16	≥16	32	－	－	－	＋	－	＋	－
* MICs of antimicrobials were determined by the using of GNI cards on the VITEK® 2 system (bioMérieux, France).
† The distribution of aminoglycoside resistance genes were detected by the GeXP assay.
